# Supplementary material for: A call to develop rigorous standards for excellence in idiopathic intracranial hypertension: RISE-IIH
Source: Eye (Lond). 2026 Apr 7;40(8):1103–5. doi: 10.1038/s41433-026-04358-8 (PMC13194780; doi:10.1038/s41433-026-04358-8)
Supplement: Supplementary file 1 — Supplementary Appendix [file 41433_2026_4358_MOESM1_ESM.xlsx]

## Sheet: Sheet1
No.	Standard	Details
1	Ophthalmology Assessment	All patients should have papilloedema confirmed and an assessment made of the imminent risk to their visual function. The following should be recorded in the presence of papilloedema:
1.1	Papilloedema Ax	Presence of optic nerve swelling being recorded (grading or comment on level) should be recorded at presentation
1.2	IOP	Recorded at presentation
1.3	Visual Field Perimetry	Recorded at presentation
1.4	VA	Recorded at presentation
1.5	Colour	Recorded at presentation
1.6	Pupils	Recorded at presentation
2	Initial Investigations
2.1	Targeted History	All should have a careful history taken to exclude any possible secondary causes that have previously been linked to raised intracranial hypertension
2.2	Check Blood Pressure	Blood pressure must be measured to exclude malignant hypertension, as defined as a diastolic blood pressure greater than or equal to 120 mm Hg or systolic blood pressure greater than or equal to 180 mm Hg.18
2.3	Full Neurological Examination	Record cranial nerve examination. Where IIH is suspected, typically there should be no cranial nerve involvement other than sixth cranial nerve palsy/palsies.
2.4	Full Blood Count	All patients should have a full blood count performed to exclude anaemia
2.5	Imaging <24H	All patents should have urgent MRI brain within 24 hours; if unavailable within 24 hours, then urgent CT brain with subsequent MRI brain if no lesion identified
2.6	Venography performed	venography performed prior to diagnosis
2.7	Venograhy <24H	All patients should have CT or MR venography to exclude cerebral sinus thrombosis within 24 hours
2.8	Lumbar Puncture	Following normal imaging, 100% patients with papilloedema should have a lumbar puncture to check opening pressure and ensure contents are normal
3	Weight Management
3.1	BMI Recorded	All patients should have height and weight measured at diagnosis and BMI recorded
3.2	Weight Management Counselling	Once definite IIH is diagnosed, all patients with a BMI >30 kg/m2 should be counselled about weight management at the earliest opportunity. This should be done with sensitivity
3.3	Weight Management Referral	Patients with a BMI >30 kg/m2 should be referred to a community weight management programme or a hospital-based weight programme.
4	Headache
4.1	Headache Assessment	In patients with IIH, the headache phenotype should be assessed. Headache therapies should be tailored to the headache phenotype.
4.2	Headache Prevention	Early introduction of preventative medications (migraine preventatives) should be considered as these can take 3–4 months to reach maximal efficacy
4.3	Painkiller Overuse	Patients with headache must be informed, at the earliest opportunity, of the potential issues of painkiller overuse that can lead to medication overuse headache
5	Hollistic Care
5.1	Psychological support	Patients require recognition that they have been diagnosed with a rare disease and need appropriate support to deal with the psychological burden of living with a chronic condition
5.2	Lifestyle Advice	Lifestyle advice should be given with all headache disorders, as these can have considerable impact on the disease course.
5.3	Side Effects	All females with IIH when commencing any new medical therapy (whether IIH specific or headache related) must be counselled regarding side effects and potential teratogenetic risks
5.4	Sleep Apnea	Obstructive sleep apnoea is considered and referral made to respiratory team if appropriate
6	Ophthalmic f/u assessment
6.1	Follow up arranged	Ophthalmology follow-up arranged at presentation
6.2	Time frame of f/u	All patients receive ophthalmology follow-up within the recommended timeframe (see table national consensus guidelines)
6.3	Papilloedema Ax	Where possible, document the fundus picture with drawings and document key findings on the optic nerve head. Photographs and OCT imaging are useful
6.4	Visual Field Perimetry	Regularly assessed and documented if vision affected
6.5	VA	Regularly assessed and documented if vision affected
6.6	Colour	Regularly assessed and documented if vision affected
7	MDT
7.1	Neurology/ Neurosurgery	All patients have neurology and/or neurosurgery input organized at presentation
7.2	Neurosurgery	Where there is evidence of declining visual function, patients should be managed with neurosurgery in order to preserve vision
8	Outcome
8.1	Vision Preservation	All patients sustain no permanent loss of visual function
